# Supplementary material for: A Staged Biventricular Approach Combining the Starnes and Cone Procedures in Ebstein’s Anomaly: A Case Report and Literature Review
Source: Children (Basel). 2025 Jun 16;12(6):782. doi: 10.3390/children12060782 (PMC12191472; doi:10.3390/children12060782)
Supplement: Supplementary file 1 [file children-12-00782-s001.zip]

Archive with 1 entries (1 files):
- children-3671303-supplementary.pdf
